# Supplementary material for: Influence of Antihypertensive Treatment on RAAS Peptides in Newly Diagnosed Hypertensive Patients
Source: Cells. 2021 Mar 3;10(3):534. doi: 10.3390/cells10030534 (PMC8001814; doi:10.3390/cells10030534)
Supplement: Supplementary file 1 [file cells-10-00534-s001.zip]

Archive with 2 entries (2 files):
- Cells supplementary files/Data_supplement1.docx
- Cells supplementary files/Supplementary Figure 1.pdf
